# Supplementary material for: Sucrose rinse modulates the salivary behavior of carbonic anhydrase VI and its buffering capacity: a longitudinal study in 4 to 6.5-year-old children
Source: PeerJ. 2024 May 30;12:e17429. doi: 10.7717/peerj.17429 (PMC11144396; doi:10.7717/peerj.17429)
Supplement: Supplemental Information 1 [file peerj-12-17429-s001.csv]

Name	Age_T0	Age_T1	Group	Visible Biofilm_T0	Visible Biofilm_T1	Carie Index _ T0	Caries Index_T1	TimeEffect	CA_T0_BR	CA_T0_AR	CA_T1_BR	CA_T1_AR	BC_T0_BR	BC_T0_AR	BC_T1_BR	BC_T1_AR	SFR_T0_BR	SFR_T0_AR	SFR_T1_BR	SFR_T1_AR	W	B	BW	C	CW	D	DW	P	W_T1	B_T1	BW_T1	C_T1	CW_T1	D_T1	DW_T1	P_T1
	58	68	AC	Present	Present	6	5	-1	0,68	0,09	0,11	0,07	5,46	4,34	5,89	5,64	0,93	1,2	1,38	1,75	0	0	4	0	0	0	0	0	0	1	2	0	0	1	0	0
	71	84	AC	Ausent	Absent	4	0	-4	0,23	0,12	0,76	0,24	4,31	3,52	5,56	4,89	0,33	0,75	0,93	1,17	1	0	0	0	0	0	0	0	0	0	0	0	0	0	0	0
	58	70	AC	Ausent	Present	5	3	-2	0,69	0,37	0,59	0,06	5,66	4,19	5,96	5,96	0,75	0,75	1,68	2,13	0	0	1	0	0	0	0	0	0	0	1	0	0	0	0	0
	56	68	AC	Ausent	Present	9	7	-2	1,5	0,31	0,7	0,21	4,28	4,1	5,64	4,78	1,08	1,83	1,63	2,38	5	0	4	0	0	0	0	0	2	0	4	0	0	1	0	0
	62	74	AC	Present	Present	12	11	-1	0,43	0,54	0,81	0,21	4,17	4,2	5,64	5,44	1,38	1,88	2,13	2,25	5	0	0	0	0	0	0	0	2	0	1	0	0	0	0	0
	69	81	AC	Present	Present	1	0	-1	1,25	0,36	1,02	0	5,17	3,75	4,86	3,76	0,43	0,5	0,75	1	0	0	1	0	0	0	0	0	0	0	0	0	0	0	0	1
	63	75	AC	Ausent	Present	1	0	-1	0,2	0,02	0,02	0,04	5,98	4,27	6,14	5,86	1,63	1,5	2,5	2,5	1	1	0	0	0	0	0	0	1	0	0	0	0	1	0	0
	65	77	AC	Ausent	Present	1	0	-1	0,69	0,31	0,03	0,07	5,81	4,96	5,85	5,42	0,88	1,13	1,5	1,38	0	0	0	0	0	1	0	0	0	0	0	0	0	0	0	0
	61	73	AC	Ausent	Absent	2	1	-1	1	0,31	0	0,21	3,68	3,75	5,22	4,2	0,5	0,83	0,75	1	1	0	0	0	0	0	0	0	0	0	0	0	0	0	0	0
	65	77	AC	Present	Present	2	1	-1	0,36	0,1	0,01	0,01	4,62	4,41	6,07	5,79	2,05	2	1,25	1,28	2	0	0	0	0	0	0	0	1	0	0	0	0	0	0	0
	52	65	AC	Present	Absent	1	1	0	0,95	0,26	0,02	0,27	6,2	6,27	6,16	6,51	1,55	1,75	1,16	2,33	4	0	0	0	0	0	0	0	0	0	0	0	0	0	0	0
	49	61	AC	Present	Present	3	3	0	0,03	0,06	0,01	0,34	4,56	3,87	5,87	5,35	1,28	1,5	1,5	1,85	1	0	1	0	0	0	0	0	1	0	0	0	0	0	0	0
	57	66	AC	Present	Absent	1	1	0	1,23	0,09	0,69	0,03	3,14	3,23	4,27	3,97	0,28	0,27	0,17	0,38	3	1	4	2	0	2	0	0	2	0	6	0	0	2	0	1
	78	88	AC	Present	Absent	2	2	0	0,01	0,02	0,05	0,03	4,1	3,41	5,15	4,02	0,3	0,46	0,68	0,75	2	1	1	0	0	2	0	0	0	1	0	0	0	4	0	0
	57	66	AC	Present	Present	4	4	0	0,14	0,39	0,66	0,05	4,57	3,72	4,69	4,04	0,25	0,8	0,63	0,7	1	2	1	0	0	0	0	0	0	1	3	0	0	0	0	0
	66	75	AC	Ausent	Absent	8	8	0	1,03	0,18	0,42	0,17	4,67	3,93	4,38	3,63	0,63	0,83	1,38	1,68	4	0	1	0	0	3	0	0	4	0	0	0	0	4	0	0
	56	60	AC	Present	Present	4	4	0	1,42	0,31	0,31	0,11	5,04	5,27	6,61	5,54	1,58	1,75	3,33	4	2	0	1	0	0	0	0	0	2	0	0	0	0	1	0	0
	56	65	LC	Ausent	Present	0	0	0	0,96	0,79	0,29	0,05	4,5	4,42	6,38	6,28	0,63	0,88	1,33	1,42	0	0	0	0	0	0	0	0	0	0	0	0	0	0	0	0
	60	72	LC	Present	Absent	0	0	0	2,1	0,14	0,49	0,12	3,43	3,34	5,33	4,59	0,78	1,25	1,13	0,93	0	0	0	0	0	0	0	0	0	0	0	0	0	0	0	0
	59	71	LC	Present	Absent	0	0	0	0,69	0,57	0,3	0,31	3,36	3,1	5,32	5,54	0,43	1,5	0,83	1,25	0	0	0	0	0	0	0	0	0	0	0	0	0	0	0	0
	64	76	LC	Ausent	Absent	0	0	0	0,02	0,02	0,39	0,65	5,45	5,3	6,14	5,31	1,8	2,25	2,17	2,07	0	0	0	0	0	0	0	0	0	0	0	0	0	0	0	0
	50	62	LC	Ausent	Absent	0	0	0	0,05	0,02	0	0,01	3,89	3,72	6,14	5,37	0,75	0,75	1,47	1,2	0	0	0	0	0	0	0	0	0	0	0	0	0	0	0	0
	48	60	LC	Ausent	Absent	0	0	0	0,81	0,15	0,01	0,02	5,61	4,04	4,82	4,98	0,88	0,88	0,67	0,87	0	0	0	0	0	0	0	0	0	0	0	0	0	0	0	0
	62	74	LC	Present	Absent	0	0	0	1,12	0,53	0,31	0,15	4,34	4,07	5,87	5,19	0,88	1,25	1	1,18	0	0	0	0	0	0	0	0	0	0	0	0	0	0	0	0
	62	72	LC	Ausent	Present	0	0	0	0,41	0,22	0,26	0,02	5,93	5,56	5,84	5,88	0,5	1,25	2,08	1,83	0	0	0	0	0	0	0	0	0	0	0	0	0	0	0	0
	68	78	LC	Ausent	Present	0	0	0	1,21	0,31	0,48	0,39	4,86	3,7	5,32	3,73	0,5	0,63	0,68	0,58	0	0	0	0	0	0	0	0	0	0	0	0	0	0	0	0
	66	75	LC	Ausent	Absent	0	0	0	1,36	0,31	0,39	0,19	5,7	3,97	5,98	5,63	1,13	0,88	1,38	1,63	0	0	0	0	0	0	0	0	0	0	0	0	0	0	0	0
	76	88	CA	Present	Present	1	3	2	0,59	0,38	0,66	0,57	5,03	3,74	5,51	4,54	0,75	1	0,75	1,08	4	0	0	0	0	0	0	0	7	0	0	0	0	0	0	0
	74	86	CA	Present	Present	0	1	1	0,61	0,05	1,51	0,27	3,94	3,48	5,52	4,13	0,85	0,75	0,42	0,33	0	0	0	0	0	0	0	0	0	0	0	0	0	6	0	0
	55	67	CA	Ausent	Absent	0	1	1	0,77	0,78	0,01	0	5,83	5,71	5,49	5,43	1,25	0,93	1,65	1,38	1	0	0	0	0	0	0	0	1	0	2	0	0	0	0	0
	0	72	CA	Ausent	Absent	7	8	1	0,79	0,41	0,09	0,01	5,18	3,6	6,57	6,03	1,13	1,25	1,33	1,17	0	0	0	0	0	0	0	0	1	0	0	0	0	0	0	0
	63	75	CA	Ausent	Present	12	13	1	0,11	0,12	0,71	0,94	5,18	4,1	6,15	5,63	1,38	1,38	1,33	1,42	7	0	3	0	1	4	1	0	12	2	4	0	0	4	0	1
	65	77	CA	Present	Present	4	7	3	1,36	0,6	0,83	0,02	4,03	3,6	5,66	4,45	1,4	1,38	1,5	1,5	13	0	0	0	1	2	0	0	15	0	1	0	1	6	0	0
	72	83	CA	Present	Absent	5	7	2	0,29	0,26	0,01	0,02	6,11	3,56	6,05	5,74	1	1,18	0,42	0,58	6	2	0	0	0	0	0	0	6	0	4	1	0	0	0	0
	63	75	CA	Present	Present	5	8	3	0,28	0,49	0,01	0,5	5,19	3,77	5,94	4,49	1,18	1	1,5	1,25	6	0	7	0	0	0	0	0	6	3	5	1	0	0	0	0
	0	72	CA	Ausent	Absent	4	7	3	1,48	0,48	0	0,46	3,55	3,32	4,26	3,61	0,73	0,93	0,33	0,42	7	0	0	0	0	3	0	0	10	0	3	0	0	3	0	0
	64	77	CA	Present	Present	8	11	3	0,02	0	0,21	0,24	5,85	5,11	5,69	6,99	1,63	1,5	2,67	1,8	3	0	1	0	0	0	0	0	4	0	3	0	0	0	0	0
	55	67	CA	Ausent	Absent	13	15	2	0	0	0,04	0,59	4,04	5,41	6,61	6,65	0,75	1,18	1,53	2,17	0	0	0	0	0	0	0	0	1	0	0	0	0	0	0	0
	53	65	CA	Ausent	Absent	5	8	3	1,16	0,83	0,81	0,66	4,25	3,86	5,95	5,83	0,38	0,75	1	1,25	4	0	3	0	0	0	0	0	5	0	2	0	0	1	0	0
	65	75	CA	Ausent	Absent	15	18	3	0,01	0,03	0,04	0,08	4,81	3,93	5,37	4,91	0,4	1,13	0,65	1,13	0	0	3	1	0	1	0	0	0	0	0	0	2	6	0	0
	66	75	CA	Ausent	Absent	8	12	4	0,82	1,24	0,03	0,05	3,58	3,44	5,61	4,67	1,63	1,38	1,83	1,25	5	0	4	0	0	3	0	0	3	1	0	0	0	9	0	0
	50	59	CA	Present	Present	0	6	6	0,56	0,59	1,09	0,69	3,95	3,15	5,56	4,39	0,07	0,08	0,67	1,08	4	0	0	0	0	1	0	0	1	0	4	0	0	2	0	0
	60	69	CA	Present	Present	10	16	6	0,06	0,1	1,47	0,54	4,94	4,03	4,64	4,58	0,33	0,75	0,58	0,45	1	0	4	1	1	1	1	1	4	0	2	0	0	2	0	0
	62	71	CA	Ausent	Absent	16	23	7	0,28	0,26	0,01	0,02	3,18	3,24	4,01	3,89	0,13	0,5	0,55	0,75	7	0	0	0	0	1	0	0	8	0	3	0	0	1	0	0
	67	76	CA	Present	Absent	16	23	7	0,06	0,07	0,3	0,05	5,61	4,54	6,01	4,14	0,4	0,65	0,75	0,5	4	0	9	0	0	1	1	0	3	1	5	0	0	7	0	2
